# Supplementary material for: Histone Deacetylase Inhibitors Ameliorate Morphological Defects and Hypoexcitability of iPSC-Neurons from Rubinstein-Taybi Patients
Source: Int J Mol Sci. 2021 May 28;22(11):5777. doi: 10.3390/ijms22115777 (PMC8197986; doi:10.3390/ijms22115777)
Supplement: Supplementary file 1 [file ijms-22-05777-s001.zip]

Archive with 6 entries (6 files):
- Suppl 1.tif
- Suppl 2.tif
- Suppl 3.tif
- Suppl 4.tif
- Suppl 5.tif
- table 1.tif
